# Supplementary material for: Advent of Artificial Intelligence in Spine Research: An Updated Perspective
Source: J Clin Med. 2026 Jan 20;15(2):820. doi: 10.3390/jcm15020820 (PMC12841851; doi:10.3390/jcm15020820)
Supplement: Supplementary file 1 [file jcm-15-00820-s001.zip]

Archive with 1 entries (1 files):
- jcm-4070168-supplementary.pdf
